# Supplementary material for: Evidence of Zika Virus Reinfection by Genome Diversity and Antibody Response Analysis, Brazil
Source: Emerg Infect Dis. 2024 Feb;30(2):310–20. doi: 10.3201/eid3002.230122 (PMC10826783; doi:10.3201/eid3002.230122)
Supplement: Appendix 2 — Data for 5 participants in study of Zika virus reinfection, Brazil. [file 23-0122-Techapp-s2.xlsx]

## Sheet: P151006
Article DOI: http://doi.org/10.3201/eid3002.230122
Evidence of Zika Virus Reinfection by Genome Diversity and Antibody Response Analysis, Brazil
Minor variants sites from the five ZIKV potential reinfection cases and their longitudinal sampled specimens as detected by comparing with the reference genome. This file depicts the ZIKV genomic loci bearing well-supported intra-host variants found in the five potential ZIKV reinfection cases against the reference genome. For every genomic site, there is information about the coding region (REGI…
ZB203113.0-151006V00
	GENOME	POS	REGION	DEPTH	A_DEPTH	A_PLUS	A_MINUS	C_DEPTH	C_PLUS	C_MINUS	G_DEPTH	G_PLUS	G_MINUS	T_DEPTH	T_PLUS	T_MINUS	PUTATIVE_MINOR
	ZB203113	2907	NS1	2281	0	0	0	382	56	326	1	0	1	1898	523	1375	T/C
	ZB203113	6182	NS3	2799	1360	825	535	0	0	0	1439	233	1206	0	0	0	A/G
	ZB203113	6197	NS3	1773	1148	964	184	2	2	0	622	344	278	1	1	0	A/G
	ZB203113	7281	NS4B	3172	2	1	1	428	373	55	0	0	0	2742	2130	612	T/C
	ZB203113	8454	NS5	4022	3606	557	3049	0	0	0	1	0	1	415	0	415	A/T
	ZB203113	8457	NS5	4022	2	0	2	3608	564	3044	1	0	1	411	0	411	T/C
ZB200803.0-151006V01
	GENOME	POS	REGION	DEPTH	A_DEPTH	A_PLUS	A_MINUS	C_DEPTH	C_PLUS	C_MINUS	G_DEPTH	G_PLUS	G_MINUS	T_DEPTH	T_PLUS	T_MINUS	PUTATIVE_MINOR
	ZB200803	2907	NS1	847	0	0	0	180	19	161	0	0	0	667	263	404	T/C
	ZB200803	6182	NS3	1426	453	249	204	0	0	0	972	149	823	1	1	0	A/G
	ZB200803	6197	NS3	503	295	226	69	0	0	0	208	102	106	0	0	0	A/G
	ZB200803	9158	NS5	3321	0	0	0	2917	1109	1808	0	0	0	404	78	326	T/C
	ZB200803	9187	NS5	1229	0	0	0	0	0	0	1045	188	857	184	33	151	T/G
	ZB200803	9191	NS5	1023	1	0	1	0	0	0	115	18	97	907	151	756	T/G
ZB203705.0-151006V04
	GENOME	POS	REGION	DEPTH	A_DEPTH	A_PLUS	A_MINUS	C_DEPTH	C_PLUS	C_MINUS	G_DEPTH	G_PLUS	G_MINUS	T_DEPTH	T_PLUS	T_MINUS	PUTATIVE_MINOR
	ZB2037050	2511	NS1	1139	0	0	0	322	220	102	0	0	0	817	531	286	T/C
	ZB2037050	2702	NS1	1340	862	474	388	0	0	0	478	175	303	0	0	0	A/G
	ZB2037050	7604	NS4B	269	0	0	0	143	102	41	1	0	1	125	78	47	T/C
	ZB2037050	7652	NS4B	349	0	0	0	230	165	65	0	0	0	119	89	30	T/C
	ZB2037050	7787	NS5	270	0	0	0	134	44	90	0	0	0	136	58	78	T/C
	ZB2037050	8003	NS5	776	583	297	286	0	0	0	191	105	86	2	1	1	A/G
ZB2206118.0-151006V07
	GENOME	POS	REGION	DEPTH	A_DEPTH	A_PLUS	A_MINUS	C_DEPTH	C_PLUS	C_MINUS	G_DEPTH	G_PLUS	G_MINUS	T_DEPTH	T_PLUS	T_MINUS	PUTATIVE_MINOR
	ZB22061180	2511	NS1	836	0	0	0	285	192	93	0	0	0	551	343	208	T/C
	ZB22061180	8003	NS5	431	134	64	70	0	0	0	296	154	142	1	1	0	A/G
SNI138306A-151006V11
	GENOME	POS	REGION	DEPTH	A_DEPTH	A_PLUS	A_MINUS	C_DEPTH	C_PLUS	C_MINUS	G_DEPTH	G_PLUS	G_MINUS	T_DEPTH	T_PLUS	T_MINUS	PUTATIVE_MINOR
SNI151590A-151006V14
	GENOME	POS	REGION	DEPTH	A_DEPTH	A_PLUS	A_MINUS	C_DEPTH	C_PLUS	C_MINUS	G_DEPTH	G_PLUS	G_MINUS	T_DEPTH	T_PLUS	T_MINUS	PUTATIVE_MINOR
	SNI151590A	2511	NS1	338	0	0	0	159	96	63	1	1	0	178	104	74	T/C

## Sheet: P151026
ZB208163.0-151026V01
	GENOME	POS	REGION	DEPTH	A_DEPTH	A_PLUS	A_MINUS	C_DEPTH	C_PLUS	C_MINUS	G_DEPTH	G_PLUS	G_MINUS	T_DEPTH	T_PLUS	T_MINUS	PUTATIVE_MINOR
	ZB208163	461	Capsid	2317	2	1	1	1722	732	990	0	0	0	593	214	379	T/C
	ZB208163	2255	ENvelope	2357	0	0	0	1664	799	865	1	1	0	692	215	477	T/C
	ZB208163	2907	NS1	1668	1	0	1	312	46	266	0	0	0	1355	355	1000	T/C
	ZB208163	6182	NS3	1307	420	264	156	0	0	0	885	164	721	2	1	1	A/G
	ZB208163	8467	NS5	2183	0	0	0	771	599	172	0	0	0	1412	830	582	T/C
	ZB208163	10379	3UTR	1367	1100	208	892	0	0	0	267	32	235	0	0	0	A/G
ZB2208301.0-151026V02
	GENOME	POS	REGION	DEPTH	A_DEPTH	A_PLUS	A_MINUS	C_DEPTH	C_PLUS	C_MINUS	G_DEPTH	G_PLUS	G_MINUS	T_DEPTH	T_PLUS	T_MINUS	PUTATIVE_MINOR
	ZB2208301	75	5UTR	1682	0	0	0	240	228	12	0	0	0	1442	1324	118	T/C
	ZB2208301	398	Capsid	4812	1	1	0	571	381	190	0	0	0	4240	1976	2264	T/C
	ZB2208301	461	Capsid	5663	1	0	1	4888	2199	2689	0	0	0	772	231	541	T/C
	ZB2208301	2255	ENvelope	2731	1	1	0	1367	880	487	1	0	1	1362	399	963	T/C
	ZB2208301	2493	NS1	6978	1007	634	373	0	0	0	5971	2913	3058	0	0	0	A/G
	ZB2208301	2907	NS1	2559	0	0	0	466	135	331	0	0	0	2093	881	1212	T/C
	ZB2208301	6182	NS3	2020	933	612	321	0	0	0	1086	211	875	1	1	0	A/G
	ZB2208301	7986	NS5	774	163	72	91	1	1	0	609	316	293	1	1	0	A/G
	ZB2208301	8035	NS5	1519	1	0	1	0	0	0	241	40	201	1277	770	507	T/G
	ZB2208301	8467	NS5	5491	0	0	0	1520	1235	285	1	1	0	3970	2283	1687	T/C
ZB208366.0-151026V03
	GENOME	POS	REGION	DEPTH	A_DEPTH	A_PLUS	A_MINUS	C_DEPTH	C_PLUS	C_MINUS	G_DEPTH	G_PLUS	G_MINUS	T_DEPTH	T_PLUS	T_MINUS	PUTATIVE_MINOR
	ZB208366	461	Capsid	1855	2	1	1	1251	564	687	0	0	0	602	188	414	T/C
	ZB208366	612	Propeptide	1946	199	108	91	0	0	0	1747	858	889	0	0	0	A/G
	ZB208366	2255	ENvelope	1809	1	0	1	1328	612	716	0	0	0	480	170	310	T/C
	ZB208366	2907	NS1	1233	0	0	0	214	34	180	0	0	0	1019	268	751	T/C
	ZB208366	3840	NS2A	3223	0	0	0	0	0	0	663	114	549	2560	1144	1416	T/G
	ZB208366	3841	NS2A	3070	3	2	1	18	9	9	2025	971	1054	1024	224	800	T/G
	ZB208366	3844	NS2A	2290	0	0	0	1812	945	867	465	129	336	13	12	1	C/G
	ZB208366	3845	NS2A	1903	1694	920	774	0	0	0	10	9	1	199	77	122	A/T
	ZB208366	4651	NS3	1939	4	1	3	205	161	44	0	0	0	1730	1260	470	T/C
	ZB208366	6182	NS3	901	374	238	136	0	0	0	527	109	418	0	0	0	A/G
	ZB208366	8467	NS5	1766	0	0	0	459	385	74	1	0	1	1306	824	482	T/C
	ZB208366	9120	NS5	3394	2	0	2	3023	1628	1395	0	0	0	369	115	254	T/C
	ZB208366	9224	NS5	1196	1	1	0	1075	485	590	120	96	24	0	0	0	C/G
ZB208930.0-151026V04
	ZB208930	461	Capsid	1338	1	0	1	673	256	417	1	1	0	663	195	468	T/C
	ZB208930	743	Propeptide	752	602	258	344	0	0	0	149	54	95	1	1	0	A/G
	ZB208930	776	Membrane	387	0	0	0	162	73	89	1	1	0	224	102	122	T/C
	ZB208930	1007	ENvelope	406	0	0	0	202	115	87	0	0	0	204	87	117	T/C
	ZB208930	1718	ENvelope	342	1	0	1	151	72	79	0	0	0	190	105	85	T/C
	ZB208930	1769	ENvelope	670	373	173	200	0	0	0	297	132	165	0	0	0	A/G
	ZB208930	1787	ENvelope	687	148	79	69	0	0	0	0	0	0	539	270	269	A/T
	ZB208930	1835	ENvelope	533	0	0	0	147	92	55	0	0	0	386	251	135	T/C
	ZB208930	1875	ENvelope	330	0	0	0	156	94	62	0	0	0	174	110	64	T/C
	ZB208930	1931	ENvelope	4306	535	298	237	0	0	0	3771	2445	1326	0	0	0	A/G
	ZB208930	2015	ENvelope	1892	1182	557	625	1	1	0	708	336	372	1	0	1	A/G
	ZB208930	2156	ENvelope	518	297	160	137	0	0	0	221	124	97	0	0	0	A/G
	ZB208930	2243	ENvelope	1640	1438	499	939	0	0	0	202	87	115	0	0	0	A/G
	ZB208930	2441	ENvelope	342	0	0	0	242	132	110	0	0	0	100	39	61	T/C
	ZB208930	2849	NS1	1242	815	417	398	0	0	0	427	215	212	0	0	0	A/G
	ZB208930	2897	NS1	732	0	0	0	143	55	88	0	0	0	589	204	385	T/C
	ZB208930	3014	NS1	678	0	0	0	290	111	179	0	0	0	388	184	204	T/C
	ZB208930	3464	NS1	1634	1	0	1	720	244	476	0	0	0	913	412	501	T/C
	ZB208930	3566	NS2A	713	1	0	1	540	210	330	0	0	0	172	62	110	T/C
	ZB208930	3737	NS2A	1667	0	0	0	797	406	391	0	0	0	870	641	229	T/C
	ZB208930	3818	NS2A	1118	815	364	451	1	1	0	302	142	160	0	0	0	A/G
	ZB208930	3900	NS2A	1376	427	239	188	1	1	0	0	0	0	948	618	330	A/T
	ZB208930	3944	NS2A	572	0	0	0	385	145	240	0	0	0	187	94	93	T/C
	ZB208930	4052	NS2A	1874	558	241	317	1	1	0	1314	462	852	1	1	0	A/G
	ZB208930	4130	NS2A	487	362	159	203	0	0	0	125	51	74	0	0	0	A/G
	ZB208930	4280	NS2B	879	600	288	312	279	159	120	0	0	0	0	0	0	A/C
	ZB208930	4349	NS2B	1054	0	0	0	801	339	462	0	0	0	253	91	162	T/C
	ZB208930	4634	NS3	1399	272	171	101	0	0	0	1126	831	295	1	1	0	A/G
	ZB208930	4650	NS3	943	168	110	58	0	0	0	775	593	182	0	0	0	A/G
	ZB208930	4652	NS3	919	669	475	194	0	0	0	249	205	44	0	0	0	A/G
	ZB208930	4823	NS3	1046	823	400	423	0	0	0	223	100	123	0	0	0	A/G
	ZB208930	4910	NS3	1591	1	1	0	958	546	412	0	0	0	632	284	348	T/C
	ZB208930	4916	NS3	1678	2	0	2	1375	824	551	0	0	0	301	106	195	T/C
	ZB208930	5135	NS3	635	2	0	2	411	204	207	0	0	0	222	113	109	T/C
	ZB208930	5257	NS3	1368	1	0	1	937	203	734	1	1	0	429	105	324	T/C
	ZB208930	5669	NS3	495	0	0	0	0	0	0	261	154	107	234	121	113	T/G
	ZB208930	5714	NS3	292	119	72	47	0	0	0	173	95	78	0	0	0	A/G
	ZB208930	5843	NS3	749	0	0	0	633	178	455	0	0	0	116	43	73	T/C
	ZB208930	5900	NS3	367	0	0	0	218	82	136	0	0	0	149	32	117	T/C
	ZB208930	6080	NS3	1291	735	507	228	0	0	0	556	459	97	0	0	0	A/G
	ZB208930	6101	NS3	1715	0	0	0	698	430	268	0	0	0	1017	732	285	T/C
	ZB208930	6182	NS3	620	206	128	78	0	0	0	414	138	276	0	0	0	A/G
	ZB208930	6260	NS3	1701	0	0	0	210	87	123	0	0	0	1491	473	1018	T/C
	ZB208930	6299	NS3	1788	0	0	0	1566	615	951	0	0	0	222	82	140	T/C
	ZB208930	6344	NS3	909	132	55	77	0	0	0	776	415	361	0	0	0	A/G
	ZB208930	6419	NS3	798	0	0	0	426	51	375	0	0	0	372	78	294	T/C
	ZB208930	6425	NS3	682	352	49	303	0	0	0	330	72	258	0	0	0	A/G
	ZB208930	6807	NS4A	1373	0	0	0	168	101	67	0	0	0	1204	661	543	T/C
	ZB208930	6908	2K	2034	2	1	1	1243	597	646	0	0	0	789	355	434	T/C
	ZB208930	7025	NS4B	1870	1	0	1	1322	296	1026	0	0	0	547	138	409	T/C
	ZB208930	7874	NS5	527	422	219	203	105	41	64	0	0	0	0	0	0	A/C
	ZB208930	7878	NS5	632	0	0	0	449	230	219	0	0	0	183	117	66	T/C
	ZB208930	7922	NS5	1108	183	88	95	0	0	0	924	594	330	1	1	0	A/G
	ZB208930	8045	NS5	706	0	0	0	467	285	182	0	0	0	239	122	117	T/C
	ZB208930	8141	NS5	725	608	396	212	0	0	0	117	100	17	0	0	0	A/G
	ZB208930	8372	NS5	537	0	0	0	411	180	231	0	0	0	126	52	74	T/C
	ZB208930	8402	NS5	346	1	0	1	165	63	102	0	0	0	180	75	105	T/C
	ZB208930	8471	NS5	1253	0	0	0	606	382	224	0	0	0	647	517	130	T/C
	ZB208930	8631	NS5	1932	1285	688	597	0	0	0	647	343	304	0	0	0	A/G
	ZB208930	8645	NS5	2796	2	1	1	1839	816	1023	0	0	0	955	406	549	T/C
	ZB208930	8696	NS5	2408	1	0	1	1443	640	803	0	0	0	964	406	558	T/C
	ZB208930	8747	NS5	1000	825	342	483	0	0	0	170	74	96	5	1	4	A/G
	ZB208930	8768	NS5	1731	0	0	0	890	275	615	1	1	0	840	394	446	T/C
	ZB208930	8813	NS5	2811	308	147	161	0	0	0	2503	769	1734	0	0	0	A/G
	ZB208930	8997	NS5	468	0	0	0	360	171	189	1	0	1	107	55	52	T/C
	ZB208930	9120	NS5	2217	2	1	1	1496	990	506	0	0	0	719	521	198	T/C
	ZB208930	9158	NS5	2043	0	0	0	1795	1252	543	0	0	0	248	133	115	T/C
	ZB208930	9366	NS5	1552	1	0	1	860	198	662	0	0	0	691	260	431	T/C
	ZB208930	9455	NS5	783	125	64	61	0	0	0	658	218	440	0	0	0	A/G
	ZB208930	9539	NS5	361	0	0	0	125	66	59	0	0	0	236	126	110	T/C
	ZB208930	9709	NS5	1159	181	77	104	0	0	0	978	610	368	0	0	0	A/G
	ZB208930	9818	NS5	465	199	113	86	0	0	0	266	130	136	0	0	0	A/G
	ZB208930	9887	NS5	578	0	0	0	277	151	126	0	0	0	301	146	155	T/C
	ZB208930	10288	NS5	379	180	53	127	0	0	0	199	72	127	0	0	0	A/G
ZB2102698.0-151026V05
	GENOME	POS	REGION	DEPTH	A_DEPTH	A_PLUS	A_MINUS	C_DEPTH	C_PLUS	C_MINUS	G_DEPTH	G_PLUS	G_MINUS	T_DEPTH	T_PLUS	T_MINUS	PUTATIVE_MINOR
	ZB21026980	2511	NS1	323	0	0	0	139	80	59	0	0	0	184	114	70	T/C
ZB2103305.0-151026V06
	GENOME	POS	REGION	DEPTH	A_DEPTH	A_PLUS	A_MINUS	C_DEPTH	C_PLUS	C_MINUS	G_DEPTH	G_PLUS	G_MINUS	T_DEPTH	T_PLUS	T_MINUS	PUTATIVE_MINOR

## Sheet: P151035
ZB2101626.0-151035V00
	GENOME	POS	REGION	DEPTH	A_DEPTH	A_PLUS	A_MINUS	C_DEPTH	C_PLUS	C_MINUS	G_DEPTH	G_PLUS	G_MINUS	T_DEPTH	T_PLUS	T_MINUS	PUTATIVE_MINOR
	ZB2101626	308	Capsid	3235	0	0	0	1165	943	222	0	0	0	2070	879	1191	T/C
	ZB2101626	2318	ENvelope	1547	1244	716	528	0	0	0	303	124	179	0	0	0	A/G
	ZB2101626	2453	ENvelope	900	1	1	0	107	58	49	790	174	616	2	1	1	C/G
	ZB2101626	3254	NS1	3888	0	0	0	459	349	110	0	0	0	3429	2029	1400	T/C
	ZB2101626	3434	NS1	7048	1961	1089	872	0	0	0	5087	2122	2965	0	0	0	A/G
	ZB2101626	3779	NS2A	1161	678	477	201	0	0	0	482	338	144	1	1	0	A/G
	ZB2101626	6182	NS3	1307	886	575	311	0	0	0	421	88	333	0	0	0	A/G
	ZB2101626	8501	NS5	7072	0	0	0	1060	767	293	1	0	1	6011	2412	3599	T/C
	ZB2101626	9696	NS5	2726	0	0	0	0	0	0	2306	585	1721	420	193	227	T/G
ZB2102563.0-151035V02
	GENOME	POS	REGION	DEPTH	A_DEPTH	A_PLUS	A_MINUS	C_DEPTH	C_PLUS	C_MINUS	G_DEPTH	G_PLUS	G_MINUS	T_DEPTH	T_PLUS	T_MINUS	PUTATIVE_MINOR
	ZB2102563	308	Capsid	4467	0	0	0	1602	1305	297	0	0	0	2865	1263	1602	T/C
	ZB2102563	689	Propeptide	1203	0	0	0	0	0	0	745	136	609	458	345	113	T/G
	ZB2102563	2318	ENvelope	1771	1473	870	603	0	0	0	298	126	172	0	0	0	A/G
	ZB2102563	2452	ENvelope	922	1	0	1	0	0	0	801	239	562	120	75	45	T/G
	ZB2102563	3434	NS1	7177	1627	817	810	2	2	0	5548	2176	3372	0	0	0	A/G
	ZB2102563	3779	NS2A	2307	1450	1019	431	0	0	0	857	583	274	0	0	0	A/G
	ZB2102563	6182	NS3	2549	1334	839	495	1	1	0	1214	293	921	0	0	0	A/G
	ZB2102563	6187	NS3	1790	273	213	60	0	0	0	1514	721	793	3	3	0	A/G
	ZB2102563	6581	NS4A	1109	1	1	0	252	59	193	855	533	322	1	1	0	C/G
	ZB2102563	6582	NS4A	1100	0	0	0	858	530	328	0	0	0	242	58	184	T/C
	ZB2102563	6586	NS4A	991	857	520	337	2	2	0	132	32	100	0	0	0	A/G
	ZB2102563	6587	NS4A	968	1	1	0	854	510	344	113	23	90	0	0	0	C/G
	ZB2102563	6588	NS4A	952	846	506	340	106	17	89	0	0	0	0	0	0	A/C
	ZB2102563	8450	NS5	1861	1	0	1	234	0	234	5	0	5	1621	503	1118	T/C
	ZB2102563	8454	NS5	2564	2286	615	1671	0	0	0	2	0	2	276	0	276	A/T
	ZB2102563	8457	NS5	2610	0	0	0	2330	639	1691	0	0	0	280	1	279	T/C
	ZB2102563	8882	NS5	1174	0	0	0	137	102	35	3	2	1	1034	593	441	T/C
	ZB2102563	10133	NS5	2384	0	0	0	1	1	0	2000	1029	971	383	301	82	T/G
ZB2102057.0-151035V03
	GENOME	POS	REGION	DEPTH	A_DEPTH	A_PLUS	A_MINUS	C_DEPTH	C_PLUS	C_MINUS	G_DEPTH	G_PLUS	G_MINUS	T_DEPTH	T_PLUS	T_MINUS	PUTATIVE_MINOR
	ZB2102057	308	Capsid	2823	0	0	0	930	752	178	0	0	0	1893	921	972	T/C
	ZB2102057	2318	ENvelope	1977	1081	801	280	0	0	0	896	472	424	0	0	0	A/G
	ZB2102057	2456	ENvelope	610	357	196	161	0	0	0	249	81	168	3	3	0	A/G
	ZB2102057	3434	NS1	7233	1084	517	567	1	0	1	6147	2742	3405	1	0	1	A/G
	ZB2102057	3779	NS2A	1259	633	429	204	0	0	0	626	433	193	0	0	0	A/G
	ZB2102057	4910	NS3	7487	1	1	0	6509	2686	3823	2	0	2	975	308	667	T/C
	ZB2102057	6182	NS3	2076	931	596	335	0	0	0	1144	179	965	1	0	1	A/G
	ZB2102057	6539	NS4A	964	0	0	0	0	0	0	185	44	141	779	341	438	T/G
	ZB2102057	6540	NS4A	964	0	0	0	185	44	141	779	340	439	0	0	0	C/G
	ZB2102057	6542	NS4A	925	0	0	0	786	345	441	138	41	97	1	1	0	C/G
	ZB2102057	6576	NS4A	465	339	191	148	7	3	4	0	0	0	119	33	86	A/T
	ZB2102057	7406	NS4B	2012	0	0	0	861	523	338	0	0	0	1151	534	617	T/C
	ZB2102057	8454	NS5	2966	2612	522	2090	2	0	2	0	0	0	352	0	352	A/T
	ZB2102057	8457	NS5	2990	1	0	1	2630	541	2089	1	0	1	358	0	358	T/C
	ZB2102057	8501	NS5	6963	1	0	1	868	486	382	0	0	0	6094	2155	3939	T/C
	ZB2102057	10154	NS5	2830	1	0	1	0	0	0	2537	1422	1115	292	226	66	T/G
SNI173058A-151035V17
	GENOME	POS	REGION	DEPTH	A_DEPTH	A_PLUS	A_MINUS	C_DEPTH	C_PLUS	C_MINUS	G_DEPTH	G_PLUS	G_MINUS	T_DEPTH	T_PLUS	T_MINUS	PUTATIVE_MINOR
	SNI173058A-151035V17	461	Capsid	744	0	0	0	628	265	363	0	0	0	116	39	77	T/C
	SNI173058A-151035V17	1007	ENvelope	346	2	0	2	112	68	44	0	0	0	232	121	111	T/C
	SNI173058A-151035V17	1769	ENvelope	720	253	127	126	0	0	0	467	194	273	0	0	0	A/G
	SNI173058A-151035V17	1835	ENvelope	679	0	0	0	198	146	52	0	0	0	481	301	180	T/C
	SNI173058A-151035V17	1875	ENvelope	417	0	0	0	278	158	120	0	0	0	139	99	40	T/C
	SNI173058A-151035V17	2015	ENvelope	955	290	120	170	0	0	0	665	322	343	0	0	0	A/G
	SNI173058A-151035V17	2849	NS1	1247	853	455	398	0	0	0	394	192	202	0	0	0	A/G
	SNI173058A-151035V17	2907	NS1	432	0	0	0	259	43	216	0	0	0	173	40	133	T/C
	SNI173058A-151035V17	3014	NS1	713	1	0	1	482	158	324	0	0	0	230	96	134	T/C
	SNI173058A-151035V17	3464	NS1	1220	0	0	0	394	199	195	1	0	1	825	410	415	T/C
	SNI173058A-151035V17	3737	NS2A	1316	0	0	0	953	492	461	0	0	0	363	194	169	T/C
	SNI173058A-151035V17	3818	NS2A	893	422	152	270	0	0	0	471	207	264	0	0	0	A/G
	SNI173058A-151035V17	3841	NS2A	1088	0	0	0	1	0	1	965	507	458	122	25	97	T/G
	SNI173058A-151035V17	3900	NS2A	868	658	337	321	0	0	0	0	0	0	210	147	63	A/T
	SNI173058A-151035V17	4052	NS2A	1214	802	351	451	0	0	0	412	216	196	0	0	0	A/G
	SNI173058A-151035V17	4280	NS2B	691	481	231	250	209	92	117	0	0	0	1	1	0	A/C
	SNI173058A-151035V17	4634	NS3	1751	454	339	115	1	1	0	1295	1014	281	1	1	0	A/G
	SNI173058A-151035V17	4650	NS3	1235	275	205	70	1	1	0	959	768	191	0	0	0	A/G
	SNI173058A-151035V17	4823	NS3	1477	1078	500	578	0	0	0	397	178	219	2	1	1	A/G
	SNI173058A-151035V17	4910	NS3	1369	0	0	0	431	158	273	0	0	0	938	338	600	T/C
	SNI173058A-151035V17	5257	NS3	728	0	0	0	220	39	181	0	0	0	508	120	388	T/C
	SNI173058A-151035V17	6080	NS3	948	744	542	202	0	0	0	204	143	61	0	0	0	A/G
	SNI173058A-151035V17	6101	NS3	1276	0	0	0	955	609	346	0	0	0	321	200	121	T/C
	SNI173058A-151035V17	6419	NS3	504	0	0	0	180	36	144	0	0	0	324	38	286	T/C
	SNI173058A-151035V17	6425	NS3	466	164	37	127	0	0	0	302	36	266	0	0	0	A/G
	SNI173058A-151035V17	6908	2K	1069	0	0	0	322	167	155	0	0	0	747	350	397	T/C
	SNI173058A-151035V17	7025	NS4B	1046	0	0	0	369	89	280	0	0	0	677	163	514	T/C
	SNI173058A-151035V17	7504	NS4B	1272	288	162	126	983	658	325	1	0	1	0	0	0	A/C
	SNI173058A-151035V17	7878	NS5	699	1	1	0	463	190	273	0	0	0	235	88	147	T/C
	SNI173058A-151035V17	8402	NS5	347	0	0	0	114	38	76	0	0	0	233	81	152	T/C
	SNI173058A-151035V17	8471	NS5	902	0	0	0	595	385	210	0	0	0	307	195	112	T/C
	SNI173058A-151035V17	8631	NS5	1063	315	173	142	0	0	0	748	383	365	0	0	0	A/G
	SNI173058A-151035V17	8645	NS5	1547	0	0	0	464	203	261	0	0	0	1083	456	627	T/C
	SNI173058A-151035V17	8696	NS5	1368	0	0	0	331	141	190	0	0	0	1037	448	589	T/C
	SNI173058A-151035V17	8768	NS5	1441	1	0	1	272	123	149	0	0	0	1168	561	607	T/C
	SNI173058A-151035V17	8997	NS5	734	1	0	1	459	226	233	2	1	1	272	133	139	T/C
	SNI173058A-151035V17	9366	NS5	917	0	0	0	335	152	183	0	0	0	582	226	356	T/C
	SNI173058A-151035V17	9591	NS5	328	0	0	0	126	50	76	0	0	0	202	92	110	T/C
	SNI173058A-151035V17	10160	NS5	598	437	230	207	161	90	71	0	0	0	0	0	0	A/C
	SNI173058A-151035V17	10288	NS5	505	299	93	206	0	0	0	206	96	110	0	0	0	A/G
SNI173057A-151035V17
	GENOME	POS	REGION	DEPTH	A_DEPTH	A_PLUS	A_MINUS	C_DEPTH	C_PLUS	C_MINUS	G_DEPTH	G_PLUS	G_MINUS	T_DEPTH	T_PLUS	T_MINUS	PUTATIVE_MINOR
	SNI173057A-151035V17	461	Capsid	1217	0	0	0	925	394	531	0	0	0	292	91	201	T/C
	SNI173057A-151035V17	504	Propeptide	556	0	0	0	355	256	99	0	0	0	201	153	48	T/C
	SNI173057A-151035V17	776	Membrane	479	0	0	0	285	109	176	0	0	0	194	76	118	T/C
	SNI173057A-151035V17	941	Membrane	324	0	0	0	161	38	123	0	0	0	163	47	116	T/C
	SNI173057A-151035V17	1007	ENvelope	522	0	0	0	324	197	127	0	0	0	198	90	108	T/C
	SNI173057A-151035V17	1769	ENvelope	962	613	284	329	0	0	0	349	146	203	0	0	0	A/G
	SNI173057A-151035V17	1835	ENvelope	908	0	0	0	591	427	164	0	0	0	317	214	103	T/C
	SNI173057A-151035V17	1875	ENvelope	523	0	0	0	176	111	65	0	0	0	347	246	101	T/C
	SNI173057A-151035V17	2015	ENvelope	1494	922	388	534	0	0	0	572	279	293	0	0	0	A/G
	SNI173057A-151035V17	2156	ENvelope	332	185	96	89	0	0	0	147	81	66	0	0	0	A/G
	SNI173057A-151035V17	2255	ENvelope	1234	1	0	1	1070	469	601	0	0	0	163	48	115	T/C
	SNI173057A-151035V17	2441	ENvelope	402	1	0	1	192	78	114	0	0	0	209	110	99	T/C
	SNI173057A-151035V17	2849	NS1	1935	660	346	314	1	0	1	1274	629	645	0	0	0	A/G
	SNI173057A-151035V17	2907	NS1	801	0	0	0	317	60	257	0	0	0	484	119	365	T/C
	SNI173057A-151035V17	3014	NS1	1093	0	0	0	363	134	229	0	0	0	729	263	466	T/C
	SNI173057A-151035V17	3464	NS1	1752	0	0	0	1049	551	498	0	0	0	703	344	359	T/C
	SNI173057A-151035V17	3737	NS2A	1772	0	0	0	767	388	379	0	0	0	1005	533	472	T/C
	SNI173057A-151035V17	3818	NS2A	1856	1551	572	979	0	0	0	305	138	167	0	0	0	A/G
	SNI173057A-151035V17	3840	NS2A	1983	0	0	0	1	1	0	349	59	290	1633	791	842	T/G
	SNI173057A-151035V17	3841	NS2A	1919	1	1	0	14	10	4	1389	721	668	515	100	415	T/G
	SNI173057A-151035V17	3844	NS2A	1510	0	0	0	1295	707	588	214	58	156	1	1	0	C/G
	SNI173057A-151035V17	3900	NS2A	1096	507	263	244	0	0	0	2	1	1	587	392	195	A/T
	SNI173057A-151035V17	3944	NS2A	609	0	0	0	472	170	302	0	0	0	137	79	58	T/C
	SNI173057A-151035V17	4052	NS2A	1809	644	282	362	0	0	0	1163	585	578	1	1	0	A/G
	SNI173057A-151035V17	4280	NS2B	1109	366	179	187	743	331	412	0	0	0	0	0	0	A/C
	SNI173057A-151035V17	4634	NS3	2499	1469	1084	385	2	1	1	1027	795	232	1	1	0	A/G
	SNI173057A-151035V17	4650	NS3	1612	888	656	232	0	0	0	724	577	147	0	0	0	A/G
	SNI173057A-151035V17	4823	NS3	2048	826	387	439	0	0	0	1221	567	654	0	0	0	A/G
	SNI173057A-151035V17	4910	NS3	1892	0	0	0	1124	364	760	0	0	0	768	298	470	T/C
	SNI173057A-151035V17	5135	NS3	360	0	0	0	210	117	93	0	0	0	150	75	75	T/C
	SNI173057A-151035V17	5257	NS3	994	0	0	0	650	153	497	0	0	0	344	82	262	T/C
	SNI173057A-151035V17	5669	NS3	472	0	0	0	0	0	0	244	146	98	228	104	124	T/G
	SNI173057A-151035V17	5714	NS3	297	158	81	77	0	0	0	139	71	68	0	0	0	A/G
	SNI173057A-151035V17	5900	NS3	364	0	0	0	152	59	93	0	0	0	212	80	132	T/C
	SNI173057A-151035V17	6080	NS3	1286	580	418	162	0	0	0	705	501	204	1	1	0	A/G
	SNI173057A-151035V17	6101	NS3	1673	1	0	1	742	484	258	0	0	0	930	594	336	T/C
	SNI173057A-151035V17	6182	NS3	786	184	118	66	0	0	0	602	178	424	0	0	0	A/G
	SNI173057A-151035V17	6419	NS3	813	0	0	0	558	128	430	0	0	0	255	36	219	T/C
	SNI173057A-151035V17	6425	NS3	695	457	124	333	0	0	0	238	38	200	0	0	0	A/G
	SNI173057A-151035V17	6908	2K	1365	0	0	0	769	368	401	0	0	0	596	264	332	T/C
	SNI173057A-151035V17	7025	NS4B	1474	1	0	1	940	267	673	0	0	0	533	135	398	T/C
	SNI173057A-151035V17	7504	NS4B	1218	163	94	69	1051	704	347	1	0	1	1	0	1	A/C
	SNI173057A-151035V17	7878	NS5	1090	0	0	0	371	177	194	0	0	0	719	296	423	T/C
	SNI173057A-151035V17	8045	NS5	642	0	0	0	405	253	152	0	0	0	237	137	100	T/C
	SNI173057A-151035V17	8402	NS5	485	0	0	0	298	106	192	0	0	0	187	63	124	T/C
	SNI173057A-151035V17	8467	NS5	1319	0	0	0	194	164	30	1	0	1	1124	706	418	T/C
	SNI173057A-151035V17	8471	NS5	1383	0	0	0	512	302	210	0	0	0	871	598	273	T/C
	SNI173057A-151035V17	8631	NS5	1438	809	425	384	0	0	0	629	309	320	0	0	0	A/G
	SNI173057A-151035V17	8645	NS5	2120	0	0	0	1187	509	678	0	0	0	933	361	572	T/C
	SNI173057A-151035V17	8696	NS5	1858	0	0	0	993	421	572	0	0	0	865	352	513	T/C
	SNI173057A-151035V17	8747	NS5	934	815	327	488	0	0	0	119	56	63	0	0	0	A/G
	SNI173057A-151035V17	8768	NS5	1627	4	0	4	727	342	385	0	0	0	896	425	471	T/C
	SNI173057A-151035V17	8997	NS5	1133	0	0	0	296	137	159	0	0	0	837	405	432	T/C
	SNI173057A-151035V17	9366	NS5	1397	2	0	2	957	432	525	0	0	0	438	166	272	T/C
	SNI173057A-151035V17	9591	NS5	540	1	0	1	386	157	229	0	0	0	153	68	85	T/C
	SNI173057A-151035V17	9818	NS5	372	180	95	85	0	0	0	192	97	95	0	0	0	A/G
	SNI173057A-151035V17	9887	NS5	517	0	0	0	235	130	105	0	0	0	282	150	132	T/C
	SNI173057A-151035V17	10160	NS5	925	363	200	163	562	295	267	0	0	0	0	0	0	A/C
	SNI173057A-151035V17	10288	NS5	820	242	68	174	0	0	0	578	275	303	0	0	0	A/G

## Sheet: 251064
ZB2206142.0-251064V00
	ZB2206142	287	Capsid	2899	344	230	114	0	0	0	2555	1660	895	0	0	0	A/G
	ZB2206142	693	Propeptide	1714	1514	452	1062	0	0	0	0	0	0	200	163	37	A/T
	ZB2206142	2585	NS1	5026	1	0	1	4238	1746	2492	0	0	0	787	189	598	T/C
	ZB2206142	2907	NS1	3748	0	0	0	417	91	326	1	0	1	3330	627	2703	T/C
	ZB2206142	3941	NS2A	1481	0	0	0	723	355	368	2	0	2	756	203	553	T/C
	ZB2206142	3993	NS2A	7778	5303	2215	3088	0	0	0	2475	598	1877	0	0	0	A/G
	ZB2206142	6051	NS3	2286	1866	792	1074	0	0	0	4	3	1	416	371	45	A/T
	ZB2206142	6052	NS3	2355	0	0	0	1871	764	1107	9	8	1	475	373	102	T/C
	ZB2206142	6056	NS3	5369	3	2	1	4779	3233	1546	0	0	0	586	435	151	T/C
	ZB2206142	6057	NS3	5362	7	5	2	23	8	15	4785	3236	1549	547	418	129	T/G
	ZB2206142	6058	NS3	5328	4752	3212	1540	550	421	129	1	0	1	1	1	0	A/C
	ZB2206142	6059	NS3	5377	3475	2869	606	1	1	0	1901	842	1059	0	0	0	A/G
	ZB2206142	6182	NS3	1474	804	677	127	0	0	0	670	260	410	0	0	0	A/G
	ZB2206142	6426	NS3	4443	48	4	44	1211	31	1180	3182	858	2324	2	2	0	C/G
	ZB2206142	6427	NS3	4261	1087	23	1064	3138	847	2291	34	12	22	2	1	1	A/C
	ZB2206142	8597	NS5	843	0	0	0	195	155	40	0	0	0	648	340	308	T/C
	ZB2206142	8684	NS5	5721	2	0	2	4485	2019	2466	1233	384	849	1	0	1	C/G
	ZB2206142	8870	NS5	1828	0	0	0	1495	998	497	0	0	0	331	158	173	T/C
	ZB2206142	9070	NS5	639	521	232	289	0	0	0	118	107	11	0	0	0	A/G
	ZB2206142	9074	NS5	1131	1	0	1	992	641	351	0	0	0	138	126	12	T/C
	ZB2206142	10273	NS5	2267	1	0	1	297	219	78	2	0	2	1967	684	1283	T/C
	ZB2206142	10275	NS5	2331	2021	691	1330	307	227	80	2	0	2	0	0	0	A/C
	ZB2206142	10277	NS5	2398	1	0	1	2090	727	1363	307	228	79	0	0	0	C/G
	ZB2206142	10278	NS5	2417	2104	735	1369	1	0	1	311	229	82	1	1	0	A/G
SNI139107A-251064V09
	GENOME	POS	REGION	DEPTH	A_DEPTH	A_PLUS	A_MINUS	C_DEPTH	C_PLUS	C_MINUS	G_DEPTH	G_PLUS	G_MINUS	T_DEPTH	T_PLUS	T_MINUS	PUTATIVE_MINOR
	SNI139107A-251064V09	3655	NS2A	921	0	0	0	740	306	434	0	0	0	181	36	145	T/C
	SNI139107A-251064V09	4267	NS2B	1316	0	0	0	0	0	0	903	389	514	413	215	198	T/G
	SNI139107A-251064V09	4323	NS2B	2157	7	2	5	0	0	0	1804	722	1082	346	150	196	T/G
	SNI139107A-251064V09	5994	NS3	988	1	1	0	0	0	0	829	360	469	158	113	45	T/G
	SNI139107A-251064V09	6443	NS3	460	100	92	8	0	0	0	360	113	247	0	0	0	A/G
	SNI139107A-251064V09	7247	NS4B	627	166	61	105	0	0	0	461	352	109	0	0	0	A/G
	SNI139107A-251064V09	9318	NS5	1298	0	0	0	0	0	0	1110	491	619	188	128	60	T/G

## Sheet: 251069
ZB2206229.0-251069V00
	GENOME	POS	REGION	DEPTH	A_DEPTH	A_PLUS	A_MINUS	C_DEPTH	C_PLUS	C_MINUS	G_DEPTH	G_PLUS	G_MINUS	T_DEPTH	T_PLUS	T_MINUS	PUTATIVE_MINOR
	ZB2206229	686	Propeptide	1540	138	117	21	0	0	0	1231	325	906	171	143	28	T/G
	ZB2206229	2907	NS1	998	1	0	1	432	41	391	1	1	0	564	322	242	T/C
	ZB2206229	6182	NS3	2644	691	465	226	0	0	0	1953	335	1618	0	0	0	A/G
	ZB2206229	7688	NS5	1864	0	0	0	442	133	309	1	1	0	1421	1150	271	T/C
ZB2206533.0-251069V02
	GENOME	POS	REGION	DEPTH	A_DEPTH	A_PLUS	A_MINUS	C_DEPTH	C_PLUS	C_MINUS	G_DEPTH	G_PLUS	G_MINUS	T_DEPTH	T_PLUS	T_MINUS	PUTATIVE_MINOR
	ZB2206533	693	Propeptide	1259	1119	273	846	0	0	0	0	0	0	140	120	20	A/T
	ZB2206533	1400	ENvelope	799	0	0	0	0	0	0	563	271	292	236	168	68	T/G
	ZB2206533	1535	ENvelope	1670	1352	825	527	0	0	0	317	78	239	1	0	1	A/G
	ZB2206533	2907	NS1	1698	1	0	1	347	66	281	0	0	0	1350	457	893	T/C
	ZB2206533	3315	NS1	3571	0	0	0	2831	2060	771	1	0	1	739	406	333	T/C
	ZB2206533	6182	NS3	2221	1160	767	393	1	1	0	1060	211	849	0	0	0	A/G
	ZB2206533	6968	NS4B	318	154	77	77	0	0	0	163	44	119	1	1	0	A/G
	ZB2206533	6974	NS4B	396	291	157	134	1	1	0	103	27	76	1	1	0	A/G
	ZB2206533	8454	NS5	2810	2442	708	1734	3	0	3	4	1	3	361	0	361	A/T
	ZB2206533	8457	NS5	2860	2	1	1	2493	722	1771	0	0	0	365	0	365	T/C
	ZB2206533	8595	NS5	1640	200	161	39	706	600	106	0	0	0	734	404	330	A/T/C
	ZB2206533	9991	NS5	2089	0	0	0	0	0	0	1823	1590	233	266	242	24	T/G
SNI169047A-251069V17
	GENOME	POS	REGION	DEPTH	A_DEPTH	A_PLUS	A_MINUS	C_DEPTH	C_PLUS	C_MINUS	G_DEPTH	G_PLUS	G_MINUS	T_DEPTH	T_PLUS	T_MINUS	PUTATIVE_MINOR
	SNI169047A-251069V17	2015	ENvelope	610	112	54	58	0	0	0	498	229	269	0	0	0	A/G
	SNI169047A-251069V17	2849	NS1	601	475	261	214	0	0	0	126	66	60	0	0	0	A/G
	SNI169047A-251069V17	3014	NS1	383	0	0	0	279	133	146	0	0	0	104	47	57	T/C
	SNI169047A-251069V17	3464	NS1	681	0	0	0	118	64	54	0	0	0	563	267	296	T/C
	SNI169047A-251069V17	3818	NS2A	523	191	76	115	0	0	0	332	143	189	0	0	0	A/G
	SNI169047A-251069V17	4052	NS2A	732	556	264	292	0	0	0	176	75	101	0	0	0	A/G
	SNI169047A-251069V17	4634	NS3	892	170	135	35	1	1	0	720	568	152	1	1	0	A/G
	SNI169047A-251069V17	4650	NS3	607	109	90	19	0	0	0	498	410	88	0	0	0	A/G
	SNI169047A-251069V17	4823	NS3	766	643	314	329	1	1	0	121	54	67	1	1	0	A/G
	SNI169047A-251069V17	4910	NS3	725	0	0	0	165	73	92	0	0	0	560	209	351	T/C
	SNI169047A-251069V17	5257	NS3	409	0	0	0	112	29	83	0	0	0	297	79	218	T/C
	SNI169047A-251069V17	6101	NS3	711	0	0	0	579	363	216	0	0	0	132	88	44	T/C
	SNI169047A-251069V17	6908	2K	618	0	0	0	105	47	58	0	0	0	513	231	282	T/C
	SNI169047A-251069V17	7025	NS4B	617	0	0	0	184	50	134	0	0	0	433	104	329	T/C
	SNI169047A-251069V17	8471	NS5	508	1	1	0	399	264	135	0	0	0	108	62	46	T/C
	SNI169047A-251069V17	8631	NS5	626	138	73	65	0	0	0	488	252	236	0	0	0	A/G
	SNI169047A-251069V17	8645	NS5	937	0	0	0	221	89	132	0	0	0	716	314	402	T/C
	SNI169047A-251069V17	8696	NS5	894	0	0	0	194	86	108	0	0	0	700	298	402	T/C
	SNI169047A-251069V17	8768	NS5	845	0	0	0	122	45	77	2	1	1	721	344	377	T/C
	SNI169047A-251069V17	9366	NS5	475	0	0	0	142	60	82	0	0	0	333	140	193	T/C
